# Supplementary material for: Impact of consumer power on consumers’ reactions to corporate transgression
Source: PLoS One. 2018 May 3;13(5):e0196819. doi: 10.1371/journal.pone.0196819 (PMC5933779; doi:10.1371/journal.pone.0196819)
Supplement: S1 Dataset — (CSV) [file pone.0196819.s003.csv]

pair_id	sex	age	power	account	power_check1	power_check2	power_check3	power_check4	power_check5	power_check6	use_product1	use_product2
1	male	27	high	mitigative	5	5	1	5	1	1	5	4
2	male	21	low	neutral	1	1	5	1	5	5	5	4
3	male	20	high	neutral	5	1	5	5	1	1	7	2
3	male	21	low	mitigative	1	1	3	1	5	5	3	5
4	male	22	high	mitigative	5	4	2	4	1	1	6	3
4	male	21	low	neutral	1	2	4	1	4	4	5	4
5	male	20	low	mitigative	1	1	3	1	5	5	7	1
5	male	20	high	neutral	4	4	2	5	1	1	6	4
6	male	21	high	mitigative	5	5	1	5	5	1	4	5
6	male	21	low	neutral	3	1	4	1	5	5	6	3
7	male	21	low	mitigative	1	1	4	1	4	5	6	3
7	male	20	high	neutral	5	5	2	5	2	1	6	2
8	male	20	high	mitigative	5	5	1	5	5	1	5	4
8	male	22	low	neutral	3	1	4	1	4	5	4	6
9	male	22	low	mitigative	1	1	3	1	5	5	5	5
9	male	21	high	neutral	4	4	4	5	1	1	4	5
10	male	19	high	mitigative	5	5	1	5	1	1	2	6
11	female	22	low	neutral	1	1	1	1	5	5	5	5
11	female	22	high	mitigative	5	5	1	5	1	1	3	4
12	male	21	low	mitigative	4	2	2	1	5	3	5	4
12	male	20	high	neutral	1	1	1	2	1	1	7	2
13	male	22	low	neutral	2	2	5	2	4	4	6	2
14	male	22	low	mitigative	1	1	4	1	5	5	3	5
14	male	21	high	neutral	5	5	2	5	1	1	5	3
15	male	22	high	mitigative	4	4	2	4	1	2	5	3
15	male	21	low	neutral	1	1	2	1	5	5	6	4
16	female	22	low	neutral	1	1	5	1	5	5	5	3
16	female	21	high	mitigative	5	5	2	5	1	1	5	4
17	female	21	low	mitigative	1	1	1	1	1	5	6	2
17	male	21	high	neutral	5	5	1	5	1	1	7	1
18	male	20	low	neutral	2	1	2	1	5	4	7	4
19	male	22	low	mitigative	3	3	2	2	4	3	3	5
19	female	22	high	neutral	5	5	1	5	1	1	7	3
20	female	21	low	mitigative	1	1	5	1	5	5	5	3
20	male	21	high	neutral	5	4	1	5	1	1	6	4
21	male	22	low	neutral	2	2	2	1	5	5	5	4
21	male	21	high	mitigative	2	4	3	2	3	4	6	5
22	female	21	low	mitigative	2	2	4	1	5	5	5	3
22	female	20	high	neutral	4	3	5	5	1	1	6	2
23	male	22	low	neutral	2	1	1	1	5	4	6	3
23	male	22	high	mitigative	4	4	3	5	1	1	5	3
24	male	21	high	neutral	5	4	2	5	1	1	5	3
24	male	21	low	mitigative	2	2	1	1	5	5	6	5
25	male	22	high	neutral	4	4	2	4	2	2	5	2
25	male	22	low	mitigative	2	2	4	1	5	5	5	4
26	female	22	high	mitigative	4	2	2	4	3	2	5	3
26	male	20	low	neutral	1	1	4	1	4	5	5	5
27	male	21	low	mitigative	1	1	5	1	3	5	7	3
27	male	22	high	neutral	4	2	2	5	1	1	6	4
28	male	22	high	mitigative	5	5	5	5	1	1	4	5
28	male	20	low	neutral	1	1	4	1	5	5	3	6
29	female	21	low	mitigative	1	1	5	1	5	5	2	6
29	female	19	high	mitigative	4	4	2	5	1	1	5	5
30	male	21	low	neutral	2	3	3	4	4	3	6	2
31	male	20	low	mitigative	3	3	4	2	2	3	6	5
32	female	18	high	mitigative	4	4	4	1	5	4	5	4
32	female	21	low	neutral	3	2	3	1	5	5	6	4
33	female	21	low	mitigative	4	4	4	4	4	2	7	2
33	female	19	high	mitigative	2	3	3	4	1	1	6	3
34	male	21	low	neutral	1	1	2	3	5	5	5	6
35	female	18	high	neutral	2	2	4	4	1	1	7	2
35	female	19	low	mitigative	1	2	3	1	5	5	6	3
36	male	20	high	mitigative	5	4	1	5	1	1	3	5
36	male	20	low	neutral	1	1	1	1	5	5	5	3
37	male	19	low	mitigative	3	3	4	2	4	4	4	5
37	female	20	high	mitigative	4	4	1	5	1	1	5	3
38	male	22	low	neutral	2	1	2	1	5	5	5	3
