# Supplementary material for: Impact of consumer power on consumers’ reactions to corporate transgression
Source: PLoS One. 2018 May 3;13(5):e0196819. doi: 10.1371/journal.pone.0196819 (PMC5933779; doi:10.1371/journal.pone.0196819)
Supplement: S2 Dataset — (CSV) [file pone.0196819.s004.csv]

sex	age	power	account	power_check	evaluation_of_discourse1	evaluation_of_discourse2	evaluation_of_discourse3	seriousness_of_harm	use_product1	use_product2	retribution1	retribution2	retribution3	negative_affect1	negative_affect2	negative_affect3	trust	forgive
male	21	low	neutral	2	1	6	2	7	7	3	4	5	5	6	6	6	2	2
male	21	high	neutral	5	5	3	4	6	5	4	6	5	5	5	4	4	4	3
male	20	high	mitigative	3	2	3	4	6	7	2	6	6	6	4	3	3	1	2
male	22	low	neutral	2	1	6	2	6	7	4	5	6	6	6	6	6	2	2
female	21	high	neutral	1	5	4	5	6	6	3	5	5	5	5	6	5	2	4
female	21	high	neutral	2	2	7	2	7	6	1	6	6	7	7	5	6	2	1
male	22	high	mitigative	5	2	5	4	5	4	4	5	4	4	4	4	4	4	3
female	18	low	mitigative	5	4	3	3	5	6	5	3	5	6	5	5	5	2	4
male	21	high	mitigative	5	3	5	4	7	3	4	6	5	7	4	4	4	1	4
male	22	high	mitigative	7	5	3	5	5	5	3	4	4	5	3	3	3	4	4
female	18	low	neutral	2	4	4	4	6	4	6	2	1	4	4	4	4	4	4
female	34	high	neutral	7	4	6	4	6	6	1	7	6	6	7	6	6	2	4
male	22	high	mitigative	2	6	2	7	6	6	3	4	5	5	4	3	3	4	4
female	24	low	neutral	4	1	7	1	7	7	1	5	5	7	5	7	5	1	2
male	22	low	mitigative	4	2	5	2	7	2	1	4	5	6	3	4	4	2	2
female	22	high	mitigative	1	4	2	4	7	5	2	7	3	7	1	6	1	1	4
female	23	low	neutral	2	3	5	3	7	4	5	4	4	5	2	2	3	4	4
female	22	high	neutral	4	3	5	3	6	4	5	4	4	5	3	3	3	3	4
female	22	low	neutral	2	2	6	2	5	6	3	5	6	7	5	6	4	2	2
female	38	low	mitigative	3	4	4	4	6	5	3	3	4	5	3	3	4	2	4
female	32	low	mitigative	5	6	1	6	7	4	5	4	4	5	4	4	4	5	5
male	22	high	neutral	7	5	6	6	7	6	6	7	6	6	7	6	6	4	6
female	23	high	neutral	3	1	4	1	7	7	1	7	7	7	4	7	7	1	1
male	20	low	neutral	1	4	4	4	7	1	4	1	1	1	1	1	1	1	4
male	22	high	mitigative	1	2	3	4	7	3	4	1	1	2	3	3	3	3	4
male	21	low	mitigative	2	3	5	2	6	7	1	6	5	5	5	4	5	3	4
male	20	low	mitigative	1	5	3	5	7	7	1	4	4	6	5	6	6	1	2
male	20	low	neutral	1	1	7	1	7	7	4	1	1	7	1	1	1	1	4
male	20	low	mitigative	1	5	3	4	7	5	4	4	4	5	3	5	5	4	3
female	20	high	mitigative	5	3	5	6	7	5	5	3	5	5	5	3	3	5	5
male	21	low	neutral	2	3	3	5	7	3	3	4	4	6	3	5	4	3	3
male	24	low	neutral	1	4	4	4	5	5	1	1	1	1	1	1	1	1	1
male	19	high	mitigative	1	3	5	4	7	5	3	6	3	7	3	3	4	5	2
male	21	high	neutral	3	2	3	4	6	7	2	5	6	7	4	2	3	1	1
female	20	high	neutral	5	3	6	3	7	7	1	5	7	5	6	7	5	2	3
male	20	high	mitigative	6	6	1	6	7	6	5	2	2	6	1	1	1	4	5
female	20	high	neutral	2	1	7	1	7	7	1	7	7	7	6	6	6	1	1
male	20	high	mitigative	1	4	4	3	5	3	4	2	4	3	4	4	4	2	3
female	21	high	neutral	1	1	7	1	7	7	1	6	6	6	6	7	7	1	1
female	20	low	neutral	3	1	6	1	7	6	1	5	5	5	5	6	6	1	1
male	21	high	neutral	1	5	3	4	6	4	4	3	5	6	3	3	3	3	4
male	21	high	mitigative	2	2	4	1	7	7	2	4	6	7	3	3	5	1	3
female	19	high	mitigative	3	3	3	3	6	5	5	3	3	5	3	3	5	3	3
male	21	high	neutral	3	3	5	5	5	6	.	5	5	5	5	6	5	3	3
female	20	high	neutral	5	1	7	1	7	7	1	5	6	6	6	4	5	1	2
female	21	high	neutral	5	4	3	4	5	7	3	4	3	4	5	3	5	3	4
female	28	low	neutral	2	3	2	4	6	7	6	4	5	5	1	3	4	4	4
male	23	high	neutral	4	2	6	1	5	5	2	5	6	6	4	6	5	2	3
male	19	low	mitigative	6	5	2	6	7	5	6	3	3	6	6	3	4	3	5
female	23	low	neutral	1	6	3	5	5	4	5	2	2	6	3	2	2	5	3
male	20	high	neutral	4	3	5	4	6	7	1	4	4	5	3	3	3	3	4
male	21	high	neutral	2	2	7	1	6	7	1	5	6	7	4	5	4	2	2
male	21	low	mitigative	2	1	7	1	7	6	2	4	6	6	7	7	7	2	2
female	21	high	mitigative	2	2	5	1	5	6	2	3	3	5	5	5	5	4	3
male	21	low	neutral	2	1	6	2	6	7	3	5	6	6	6	6	7	2	2
male	22	high	mitigative	5	6	2	6	7	4	6	4	4	5	4	4	3	4	5
female	21	high	mitigative	2	4	5	4	6	5	3	5	5	5	3	4	3	2	4
female	20	low	neutral	2	3	4	2	7	6	3	4	3	3	5	5	5	4	4
male	23	high	neutral	3	4	5	4	7	4	5	2	5	5	5	5	4	4	5
male	22	low	mitigative	1	4	4	4	7	7	4	4	4	4	1	1	1	1	4
male	21	high	neutral	3	2	6	4	7	6	3	4	4	7	4	4	4	4	4
male	20	low	neutral	2	5	3	3	6	6	2	2	2	4	3	3	3	2	3
female	23	low	mitigative	4	3	4	4	5	3	4	3	3	3	3	3	4	4	4
male	20	high	mitigative	4	6	6	6	6	4	5	5	4	5	2	2	2	4	5
male	24	low	neutral	4	1	4	2	7	6	3	4	4	4	4	4	4	1	2
male	19	high	mitigative	1	7	1	7	7	1	7	1	1	7	1	1	1	7	7
male	20	low	mitigative	4	5	4	.	6	5	4	5	5	5	5	5	5	4	3
male	19	low	mitigative	1	3	3	5	5	7	5	4	4	5	3	3	3	3	5
male	20	high	neutral	3	4	4	4	5	3	4	4	5	5	3	3	3	3	4
female	20	low	neutral	5	2	5	3	6	5	3	3	3	5	3	5	5	3	3
male	21	low	neutral	2	2	5	2	6	6	2	4	5	6	5	3	5	2	3
male	19	high	mitigative	1	2	6	2	7	6	2	4	5	5	5	5	5	2	3
female	21	low	mitigative	3	3	5	3	7	7	1	5	6	6	7	7	5	1	3
female	20	low	neutral	1	2	4	2	7	6	2	5	4	6	4	4	4	4	6
female	21	high	mitigative	1	4	5	6	7	7	3	4	4	4	6	6	3	4	2
male	21	low	neutral	5	4	2	4	7	5	3	7	5	7	5	5	5	1	2
male	22	low	neutral	4	3	4	1	5	6	6	4	4	4	1	2	2	4	4
female	27	high	neutral	4	4	5	3	6	5	4	4	4	5	4	5	5	2	4
male	22	low	neutral	2	1	5	2	7	5	6	7	2	7	1	5	6	3	5
female	22	high	mitigative	4	2	4	2	6	5	2	5	3	6	4	4	5	3	4
female	25	low	mitigative	3	4	4	6	7	6	3	5	4	5	4	3	4	3	3
male	25	low	neutral	3	2	6	4	5	1	6	5	5	6	2	2	2	5	6
male	19	low	neutral	2	2	6	2	6	5	4	5	4	5	2	2	2	2	3
male	20	high	mitigative	1	4	4	4	7	7	5	5	1	5	5	5	5	1	3
female	22	low	mitigative	3	3	4	3	7	7	2	5	6	6	6	5	5	1	2
male	20	low	neutral	2	4	3	5	6	5	2	3	5	5	4	4	2	2	4
female	24	low	mitigative	4	5	2	4	6	5	3	3	5	6	3	2	3	3	3
male	21	high	neutral	4	2	5	2	6	5	2	5	4	5	5	3	5	2	2
male	21	low	mitigative	1	4	1	4	7	4	3	4	4	4	1	1	1	4	5
male	20	high	neutral	4	3	4	3	7	6	3	5	4	5	5	5	5	2	3
male	21	low	mitigative	2	2	2	2	7	7	2	7	2	5	6	6	6	1	1
male	21	low	neutral	2	4	5	6	5	3	4	6	6	5	5	6	5	2	3
male	20	low	mitigative	1	1	5	2	7	5	3	7	3	7	2	2	2	1	4
male	20	high	mitigative	7	3	2	4	6	5	2	5	5	3	5	5	3	3	5
male	20	high	neutral	5	4	2	4	6	4	3	1	1	5	3	2	2	2	2
male	21	low	neutral	3	4	2	3	4	4	5	4	3	4	2	3	4	4	5
male	20	high	mitigative	2	5	3	5	6	3	4	5	4	5	5	5	5	5	5
male	20	low	neutral	3	2	4	4	6	6	4	5	6	6	6	5	5	2	4
female	20	low	mitigative	1	2	6	1	7	7	1	7	1	7	2	5	2	1	1
male	20	high	neutral	2	2	6	2	6	5	5	5	5	5	4	5	5	4	3
female	23	high	neutral	2	2	5	3	6	6	3	4	4	6	6	5	5	1	4
male	22	high	mitigative	5	4	4	5	6	5	4	4	4	5	4	4	4	4	4
male	26	high	neutral	5	2	3	2	6	7	1	5	7	5	3	5	3	1	1
male	20	low	mitigative	3	5	2	4	5	5	2	3	6	5	2	3	5	3	2
male	20	low	mitigative	5	2	2	1	7	6	2	7	4	7	2	5	5	2	2
male	21	low	mitigative	2	5	3	4	6	4	4	5	5	5	3	3	3	2	4
female	20	high	neutral	1	1	7	4	4	6	4	2	3	4	2	5	4	1	4
male	20	high	mitigative	2	5	4	4	6	5	5	5	5	5	5	5	5	2	4
male	22	high	mitigative	1	1	4	1	7	7	4	6	6	7	1	4	1	1	4
female	20	low	neutral	2	2	6	2	7	6	2	5	5	5	4	4	4	2	3
male	20	high	neutral	4	2	5	2	7	6	2	4	4	5	4	4	4	4	3
female	20	low	neutral	3	1	5	1	7	7	2	4	6	5	4	5	4	2	3
male	21	low	mitigative	4	4	4	6	6	4	5	4	4	6	4	4	4	6	6
female	21	high	mitigative	3	4	4	5	6	4	5	4	4	5	5	4	4	4	5
male	21	low	mitigative	4	5	4	3	6	5	4	5	4	5	5	5	4	4	3
male	19	low	neutral	2	2	6	3	7	5	4	5	5	6	6	6	6	1	1
male	20	low	mitigative	3	5	3	5	5	5	5	5	5	4	4	3	3	1	5
male	19	high	mitigative	1	1	7	3	7	7	7	7	7	7	7	7	7	3	5
male	20	high	neutral	1	2	7	1	7	4	4	5	4	7	6	5	5	1	4
female	20	high	neutral	1	1	5	5	6	7	1	6	6	6	5	6	5	1	3
male	18	high	neutral	5	4	2	4	7	6	3	7	4	5	3	2	3	4	4
male	21	low	mitigative	1	5	3	5	5	5	3	5	5	5	4	4	3	4	4
female	22	high	neutral	5	3	4	1	6	6	2	4	4	7	3	3	1	4	4
female	22	high	mitigative	6	6	4	5	7	5	3	5	4	7	5	5	4	5	4
male	23	high	mitigative	5	3	3	4	6	4	5	3	3	5	3	3	3	4	4
male	22	high	mitigative	2	5	3	4	5	4	3	3	4	3	3	2	3	4	3
female	23	high	neutral	3	3	5	3	6	7	2	4	5	5	5	5	5	3	3
female	22	low	mitigative	3	5	4	4	7	5	2	4	4	5	5	6	5	2	3
male	20	low	neutral	2	4	3	4	4	3	6	3	3	4	4	3	4	4	5
male	23	low	mitigative	5	4	4	5	7	4	4	6	5	7	6	6	6	3	3
female	17	high	mitigative	4	4	3	5	6	5	2	5	5	6	4	5	5	3	3
female	18	high	mitigative	5	4	4	5	6	4	5	4	4	4	4	4	4	4	5
female	18	low	mitigative	2	3	6	4	6	6	3	3	4	5	5	5	4	4	3
female	18	low	mitigative	5	1	7	2	7	7	1	7	7	7	6	6	6	1	1
female	18	low	neutral	3	5	3	5	6	4	5	6	6	5	5	5	4	4	4
